# Supplementary material for: Millimeter-scale fluid-driven soft robots
Source: Natl Sci Rev. 2025 Sep 29;12(11):nwaf413. doi: 10.1093/nsr/nwaf413 (PMC12598632; doi:10.1093/nsr/nwaf413)
Supplement: nwaf413_Supplemental_Files [file nwaf413_supplemental_files.zip]

Archive with 9 entries (9 files):
- Supplementary Movie 1.mp4
- Supplementary Movie 2.mp4
- Supplementary Movie 3.mp4
- Supplementary Movie 4.mp4
- Supplementary Movie 5.mp4
- Supplementary Movie 6.mp4
- Supplementary Movie 7.mp4
- Supplementary Movie 8.mp4
- SupplementaryMaterial-Millimeter-scale fluid-driven soft robots For NSR-2025-690.docx
